# Supplementary material for: Explicit representation of protein activity states significantly improves causal discovery of protein phosphorylation networks
Source: BMC Bioinformatics. 2020 Sep 17;21(Suppl 13):379. doi: 10.1186/s12859-020-03676-2 (PMC7496209; doi:10.1186/s12859-020-03676-2)
Supplement: Supplementary file 1 — Additional file 1. Interventions (stimuli or inhibitors) and their most-direct target proteins among the 35 proteins of interest in the RPPA dataset. N/A means there is either no target protein among the proteins of interest or the target proteins are not clear. [file 12859_2020_3676_MOESM1_ESM.xls]

## Sheet: Sheet1
Interventions and their target proteins
Ligand stimuli	Targets
Serum	N/A
PBS	N/A
FGF1	N/A
EGF	EGFR_pY1068; EGFR_pY1173
Insulin	MEK1_pS217_S221; Akt_pS473; Akt_pT308
HGF	c-Met_pY1235
NRG1	EGFR_pY1068; EGFR_pY1173
IGF1	Akt_pS473; Akt_pT308
Inhibitors	Targets
AZD8055(mTORi)	mTOR_pS2448
BEZ235(mTORi/PI3Ki)	mTOR_pS2448; Akt_pS473; Akt_pT308
DMSO(N/A)	N/A
GSK690693(AKTi)	Akt_pS473; Akt_pT308
GSK690693_GSK1120212(AKTi & MEKi)	Akt_pS473; Akt_pT308; MEK1_pS217_S221
PD173074(FGFRi)	N/A
